# Supplementary material for: Impacts of Digital Healthy Diet Literacy and Healthy Eating Behavior on Fear of COVID-19, Changes in Mental Health, and Health-Related Quality of Life among Front-Line Health Care Workers
Source: Nutrients. 2021 Jul 30;13(8):2656. doi: 10.3390/nu13082656 (PMC8398620; doi:10.3390/nu13082656)
Supplement: Supplementary file 1 [file nutrients-13-02656-s001.zip]

Archive with 1 entries (1 files):
- nutrients-1253381-supplementary.pdf
